# Supplementary material for: Evaluation of a Restoration Algorithm Applied to Clipped Tibial Acceleration Signals
Source: Sensors (Basel). 2023 May 10;23(10):4609. doi: 10.3390/s23104609 (PMC10222349; doi:10.3390/s23104609)
Supplement: Supplementary file 1 [file sensors-23-04609-s001.zip]

Archive with 1 entries (1 files):
- sensors-2353021-supplementary.pdf
